# Supplementary material for: Searching for Novel Sources of Hydrogen Sulfide Donors: Chemical Profiling of Polycarpa aurata Extract and Evaluation of the Anti-Inflammatory Effects
Source: Mar Drugs. 2023 Dec 15;21(12):641. doi: 10.3390/md21120641 (PMC10744941; doi:10.3390/md21120641)
Supplement: Supplementary file 1 [file marinedrugs-21-00641-s001.zip]

Archive with 1 entries (1 files):
- marinedrugs-2695476-supplementary.pdf
